# Supplementary material for: The responses of lungs and adjacent lymph nodes in responding to Yersinia pestis infection: A transcriptomic study using a non-human primate model
Source: PLoS One. 2019 Feb 21;14(2):e0209592. doi: 10.1371/journal.pone.0209592 (PMC6383991; doi:10.1371/journal.pone.0209592)
Supplement: S1 Table — (XLSX) [file pone.0209592.s007.xlsx]

## Sheet: Table S1
S1 Table. The longitudinal profile of bacterial loads in tissues of interests: Lungs, Submandibular LN, Mediastinal LN and Blood
	9 h			12 h			24 h			32 h			42 h
Organs	Positive/ Total N	Avg CFU/mg	%CV	Positive/ Total N	Avg CFU/mg	%CV	Positive/ Total N	Avg CFU/mg	%CV	Positive/ Total N	Avg CFU/mg	%CV	Positive/ Total N	Avg CFU/mg	%CV
Submandibular	2/3	10525	40.7495	1/4	250	-	1/4	-	-	3/3	14400	54.3359	1/3	50	-
Mediastinal	1/3	50	-	0/4	0	-	2/4	17050	40.5919	2/3	350	40.4061	0/3	1200	-
Mesenteric	1/3	75	47.1405	0/4	0	-	2/4	175	20.2031	2/3	965	27.1119	0/3	0	-
Lung	3/3	39.16	47.9078	4/4	495.625	19	4/4	81.875	14.3892	3/3	61.11	77.3956	1/3	25	-
Organs	Positive/ Total N	Avg CFU/ml	%CV	Positive/ Total N	Avg CFU/ml	%CV	Positive/ Total N	Avg CFU/ml	%CV	Positive/ Total N	Avg CFU/ml	%CV	Positive/ Total N	Avg CFU/ml	%CV
Blood	1/3	2	-	2/4	5	0	3/4	46.33	50.1924	3/3	198	64.3062	3/3	32.33	76.7816
