# Supplementary material for: The responses of lungs and adjacent lymph nodes in responding to Yersinia pestis infection: A transcriptomic study using a non-human primate model
Source: PLoS One. 2019 Feb 21;14(2):e0209592. doi: 10.1371/journal.pone.0209592 (PMC6383991; doi:10.1371/journal.pone.0209592)
Supplement: S2 Table — (XLSX) [file pone.0209592.s008.xlsx]

## Sheet: Table S2
S2 Table. Gene list enriching ubiquitin network in submandibular LN
Symbol	Entrez Gene Name	Location	Type(s)	9h	12h	32h	42h
ANAPC10	anaphase promoting complex subunit 10	Nucleus	other	-1.778
B2M	beta-2-microglobulin	Plasma Membrane	transmembrane receptor		3.054
BIRC2	baculoviral IAP repeat containing 2	Cytoplasm	enzyme	-2.452		-2.616	-2.661
CDC34	cell division cycle 34	Nucleus	enzyme		2.011	2.041	2.173
CUL1	cullin 1	Nucleus	enzyme			-2.340
DNAJB9	DnaJ heat shock protein family (Hsp40) member B9	Nucleus	other				-1.878
DNAJC10	DnaJ heat shock protein family (Hsp40) member C10	Cytoplasm	enzyme	-2.292	-2.876	-2.838	-2.012
DNAJC16	DnaJ heat shock protein family (Hsp40) member C16	Other	other		2.929
DNAJC5B	DnaJ heat shock protein family (Hsp40) member C5 beta	Other	transporter		5.595
HSP90AA1	heat shock protein 90 alpha family class A member 1	Cytoplasm	enzyme	-1.942		-1.880	-2.096
HSPA8	heat shock protein family A (Hsp70) member 8	Cytoplasm	enzyme			-2.281
HSPA13	heat shock protein family A (Hsp70) member 13	Cytoplasm	other	-2.866	-3.709	-3.394	-3.230
HSPA12B	heat shock protein family A (Hsp70) member 12B	Other	other	2.294			2.047
HSPB6	heat shock protein family B (small) member 6	Cytoplasm	other		3.063	2.577
HSPH1	heat shock protein family H (Hsp110) member 1	Cytoplasm	other				-4.131
MDM2	MDM2 proto-oncogene	Nucleus	transcription regulator			3.698
ODF1	outer dense fiber of sperm tails 1	Cytoplasm	other		5.078
PSMA1	proteasome subunit alpha 1	Cytoplasm	peptidase		-3.121
PSMA4	proteasome subunit alpha 4	Cytoplasm	peptidase	-2.130	-2.183		-2.233
PSMB1	proteasome subunit beta 1	Cytoplasm	peptidase		3.758
PSMB6	proteasome subunit beta 6	Nucleus	peptidase		2.934
PSMD10	proteasome 26S subunit, non-ATPase 10	Cytoplasm	transcription regulator	-1.799		-2.284
PSMD14	proteasome 26S subunit, non-ATPase 14	Cytoplasm	peptidase	-1.987		-2.230	-1.870
SKP2	S-phase kinase associated protein 2	Nucleus	other	-2.286	-2.424	-2.879	-1.966
SMURF2	SMAD specific E3 ubiquitin protein ligase 2	Cytoplasm	enzyme	2.150	2.499
UBD	ubiquitin D	Nucleus	other				-2.758
UBE2D2	ubiquitin conjugating enzyme E2 D2	Cytoplasm	enzyme	-2.490		-2.694	-2.411
UBE4A	ubiquitination factor E4A	Cytoplasm	enzyme			-2.435
UCHL5	ubiquitin C-terminal hydrolase L5	Cytoplasm	peptidase	-2.583	-3.315	-2.708	-2.559
USP1	ubiquitin specific peptidase 1	Cytoplasm	peptidase	-3.203	-3.654	-3.430	-3.097
USP3	ubiquitin specific peptidase 3	Cytoplasm	peptidase	-1.763	-2.044	-2.042
USP8	ubiquitin specific peptidase 8	Cytoplasm	peptidase	-1.818		-1.955
USP10	ubiquitin specific peptidase 10	Cytoplasm	peptidase	-2.259	-2.603	-2.435	-2.049
USP12	ubiquitin specific peptidase 12	Cytoplasm	peptidase	-2.021	-2.566	-2.970	-1.974
USP14	ubiquitin specific peptidase 14	Cytoplasm	peptidase			-3.134
USP16	ubiquitin specific peptidase 16	Cytoplasm	peptidase				-2.655
USP25	ubiquitin specific peptidase 25	Cytoplasm	peptidase			-2.087	-2.032
USP32	ubiquitin specific peptidase 32	Cytoplasm	other			-2.539
USP34	ubiquitin specific peptidase 34	Extracellular Space	peptidase			-2.972
USP42	ubiquitin specific peptidase 42	Other	peptidase			-2.239	-2.441
USP44	ubiquitin specific peptidase 44	Nucleus	peptidase	-2.805	-3.257	-2.307	-2.532
ZBTB12	zinc finger and BTB domain containing 12	Nucleus	other	1.757	1.927
