# Supplementary material for: The responses of lungs and adjacent lymph nodes in responding to Yersinia pestis infection: A transcriptomic study using a non-human primate model
Source: PLoS One. 2019 Feb 21;14(2):e0209592. doi: 10.1371/journal.pone.0209592 (PMC6383991; doi:10.1371/journal.pone.0209592)
Supplement: S3 Table — (XLSX) [file pone.0209592.s009.xlsx]

## Sheet: Table S3
S3 Table. Gene list enriching microtubule network mined from three organs of interest
				Post infection time points
				Submandibular lymphnode					Mediastenial lymphnode				Lungs
Genename	Entrez Gene Name	Location	Type(s)	9h	12h	24h	32h	42h	12h	24h	32h	42h	9h	12h
Primary
CDK1	cyclin dependent kinase 1	Nucleus	kinase	-4.59231		-5.03334	-4.62762	-4.01495	-0.828538	-4.2945	-5.09768	-4.09686
PARK2	parkin RBR E3 ubiquitin protein ligase	Cytoplasm	enzyme										-1.50545	-2.09625
LYN	LYN proto-oncogene, Src family tyrosine kinase	Cytoplasm	kinase				-2.73525
MAPK1	mitogen-activated protein kinase 1	Cytoplasm	kinase					-2.40776
FOXM1	forkhead box M1	Nucleus	transcription regulator			-2.67895
SYK	spleen associated tyrosine kinase	Cytoplasm	kinase			-1.99157
HMGB1	high mobility group box 1	Nucleus	transcription regulator	-2.07825		-2.59648							2.06635
HSP90AA1	heat shock protein 90 alpha family class A member 1	Cytoplasm	enzyme	-1.94171			-1.88024	-2.09583
OFD1	OFD1, centriole and centriolar satellite protein	Plasma Membrane	other	-2.0843			-1.9608	-2.01104
NOTCH1	notch 1	Plasma Membrane	transcription regulator				2.85835
TNF	tumor necrosis factor	Extracellular Space	cytokine										-1.85976
MAP3K1	mitogen-activated protein kinase kinase kinase 1	Cytoplasm	kinase	-2.46277			-2.67782	-2.72588
TMEM17	transmembrane protein 17	Extracellular Space	other						-0.418738
AURKA	aurora kinase A	Nucleus	kinase			-3.11948
MAP3K7	mitogen-activated protein kinase kinase kinase 7	Cytoplasm	kinase	-2.60398			-2.7599	-3.21339
SMARCE1	SWI/SNF related, matrix associated, actin dependent regulator of chromatin, subfamily e, member 1	Nucleus	transcription regulator	-1.9233			-2.15754	-2.12862
TBK1	TANK binding kinase 1	Cytoplasm	kinase				-2.15162	-2.1212
ITGB1	integrin subunit beta 1	Plasma Membrane	transmembrane receptor										-1.67167
MAPRE1	microtubule associated protein RP/EB family member 1	Cytoplasm	other				-1.90429
NIN	ninein	Cytoplasm	other				-2.75971	-2.513
Secondary
CCNB1	cyclin B1	Cytoplasm	kinase
IGF1R	insulin like growth factor 1 receptor	Plasma Membrane	transmembrane receptor										-1.88069
PLG	plasminogen	Extracellular Space	peptidase				3.12554	3.24731
PRC1	protein regulator of cytokinesis 1	Nucleus	other	-2.892		-3.18579	-2.78603
PSEN1	presenilin 1	Plasma Membrane	peptidase										-2.17141
RAN	RAN, member RAS oncogene family	Nucleus	enzyme	-2.84517			-2.34625		-0.618186				-2.2012
TLR4	toll like receptor 4	Plasma Membrane	transmembrane receptor	-2.04052			-2.20239
ITGA4	integrin subunit alpha 4	Plasma Membrane	transmembrane receptor	-4.16114			-3.92376	-4.85598
NCK1	NCK adaptor protein 1	Cytoplasm	kinase					-2.08756
RANBP2	RAN binding protein 2	Nucleus	enzyme	-2.70258	-3.34008		-3.33923	-3.26389	-0.512161
CHEK1	checkpoint kinase 1	Nucleus	kinase										1.9791
NEK2	NIMA related kinase 2	Cytoplasm	kinase	-2.8018		-3.25875	-3.4922	-2.96313				-2.54946
RET	ret proto-oncogene	Plasma Membrane	kinase			-2.08665
SCLT1	sodium channel and clathrin linker 1	Plasma Membrane	transporter					-2.54335
SUMO1	small ubiquitin-like modifier 1	Nucleus	enzyme	-2.28177			-2.54405					-2.49587
UBE3A	ubiquitin protein ligase E3A	Nucleus	enzyme						-0.493442	-2.68859		-2.75501
WDR62	WD repeat domain 62	Nucleus	other
WEE1	WEE1 G2 checkpoint kinase	Nucleus	kinase	-3.28037			-3.82177	-2.47372				-2.2825
HNRNPK	heterogeneous nuclear ribonucleoprotein K	Nucleus	transcription regulator					-2.76964
MAP2K4	mitogen-activated protein kinase kinase 4	Cytoplasm	kinase	-2.08976			-2.23973
PLAU	plasminogen activator, urokinase	Extracellular Space	peptidase										-1.77103
PLCG2	phospholipase C gamma 2	Cytoplasm	enzyme	-2.50691		-2.43189	-2.44919	-2.31548
PRMT1	protein arginine methyltransferase 1	Nucleus	enzyme			-2.21128
RASSF5	Ras association domain family member 5	Plasma Membrane	other
TPM3	tropomyosin 3	Cytoplasm	other	-2.56386		-2.60403							2.142
CAV1	caveolin 1	Plasma Membrane	transmembrane receptor										-3.81446
CEP170	centrosomal protein 170	Nucleus	other	-3.24057	-3.389	-2.71486	-3.5285	-3.19826
CEP290	centrosomal protein 290	Cytoplasm	transcription regulator					-2.58349
CYLD	CYLD lysine 63 deubiquitinase	Nucleus	transcription regulator	-2.4496		-2.08682	-2.69758	-2.76079					-1.63173
DBN1	drebrin 1	Cytoplasm	other										-1.70013
EEF1A1	eukaryotic translation elongation factor 1 alpha 1	Cytoplasm	translation regulator	-1.9439
KIF2C	kinesin family member 2C	Nucleus	other	-2.69864		-3.78182
LCP2	lymphocyte cytosolic protein 2	Cytoplasm	other				-3.33482
MAD2L1	MAD2 mitotic arrest deficient-like 1 (yeast)	Nucleus	other	-5.0325	-4.97402	-4.89721	-4.94845	-4.35619	-0.844866	-4.05311		-4.2704
MAP1B	microtubule associated protein 1B	Cytoplasm	other										1.67874
MYO6	myosin VI	Cytoplasm	other	-1.98768			-3.10052				-2.99696
NDEL1	nudE neurodevelopment protein 1 like 1	Nucleus	peptidase				3.07107
PARD3	par-3 family cell polarity regulator	Plasma Membrane	other					2.91476
PRKACB	protein kinase cAMP-activated catalytic subunit beta	Cytoplasm	kinase					-2.3271	-0.611646		-4.20842
PTPRF	protein tyrosine phosphatase, receptor type F	Plasma Membrane	phosphatase										-1.874
RAB2A	RAB2A, member RAS oncogene family	Cytoplasm	enzyme										-2.13701
RACGAP1	Rac GTPase activating protein 1	Cytoplasm	transporter	-3.81276	-3.45185	-4.60052	-4.16338	-3.50553	-0.525266	-3.04672		-2.87358
TOP2B	topoisomerase (DNA) II beta	Nucleus	enzyme	-2.2686			-2.45436	-2.27084
TTK	TTK protein kinase	Nucleus	kinase
Periphery
TOP2B	topoisomerase (DNA) II beta	Nucleus	enzyme	-2.2686			-2.45436	-2.27084
TTK	TTK protein kinase	Nucleus	kinase
SEPT7	septin 7	Cytoplasm	other					-2.20217
BIRC5	baculoviral IAP repeat containing 5	Cytoplasm	other				2.97094	2.94582
CEP350	centrosomal protein 350	Cytoplasm	other	-3.28421	-3.75491	-2.76776	-3.93657	-3.60819				-2.86638
CRKL	CRK like proto-oncogene, adaptor protein	Cytoplasm	kinase										-2.20405
DLG4	discs large MAGUK scaffold protein 4	Plasma Membrane	kinase				2.49355
EPHA4	EPH receptor A4	Plasma Membrane	kinase										-2.14288
ERBIN	erbb2 interacting protein	Cytoplasm	other
KIF23	kinesin family member 23	Cytoplasm	other	-3.70675		-3.51992	-4.00539	-2.96375	-0.591468	-3.19951		-3.33808	1.83369
KIT	KIT proto-oncogene receptor tyrosine kinase	Plasma Membrane	transmembrane receptor				-2.71311
NEDD1	neural precursor cell expressed, developmentally down-regulated 1	Cytoplasm	other				-2.32683	-2.36241
PIK3CA	phosphatidylinositol-4,5-bisphosphate 3-kinase catalytic subunit alpha	Cytoplasm	kinase	-2.73974			-2.64159	-2.77086
RGS2	regulator of G-protein signaling 2	Nucleus	other						-0.511788			-2.17149
BECN1	beclin 1	Cytoplasm	other										1.45663
CCDC8	coiled-coil domain containing 8	Plasma Membrane	other	2.50702		3.04385	2.19065	2.19675
CEP192	centrosomal protein 192	Cytoplasm	other					-2.33769
DLG1	discs large MAGUK scaffold protein 1	Plasma Membrane	kinase	-2.55765			-3.00101	-2.70742	-0.489035	-2.27115		-2.19725
KIF2A	kinesin family member 2A	Cytoplasm	other					-2.76223
MAPK10	mitogen-activated protein kinase 10	Cytoplasm	kinase										2.18093
MID1	midline 1	Nucleus	other				-1.68242	-2.39196	-0.400393			-2.04063
MMP12	matrix metallopeptidase 12	Extracellular Space	peptidase				-6.22131
NEK1	NIMA related kinase 1	Nucleus	kinase				-2.18542
NEK7	NIMA related kinase 7	Nucleus	kinase				-3.0953	-3.21671
PLXNB1	plexin B1	Plasma Membrane	transmembrane receptor				2.51898	2.39205
PTPRK	protein tyrosine phosphatase, receptor type K	Plasma Membrane	phosphatase				-1.97585
RBBP4	RB binding protein 4, chromatin remodeling factor	Nucleus	enzyme				-2.0622
ROCK1	Rho associated coiled-coil containing protein kinase 1	Cytoplasm	kinase	-2.1611				-2.05009
SHTN1	shootin 1	Plasma Membrane	other				-1.83503
SNAP29	synaptosome associated protein 29	Cytoplasm	transporter				-1.6014
TPX2	TPX2, microtubule nucleation factor	Nucleus	other			-2.63754	-2.30987
UBQLN2	ubiquilin 2	Nucleus	other	-2.21087
BMP2	bone morphogenetic protein 2	Extracellular Space	growth factor										1.68747
CD2AP	CD2 associated protein	Cytoplasm	other				-2.36048	-1.97341
CENPF	centromere protein F	Nucleus	other	-2.88058	-2.75378	-3.00685	-3.20595	-2.18965
CKAP2	cytoskeleton associated protein 2	Cytoplasm	other	-4.52766			-4.69354	-4.05661	-0.625093	-2.85146		-3.52379
CKB	creatine kinase B	Cytoplasm	kinase	2.51496				2.52557
CXCL10	C-X-C motif chemokine ligand 10	Extracellular Space	cytokine	-3.19104				-2.52632				-3.91709
DYRK1A	dual specificity tyrosine phosphorylation regulated kinase 1A	Nucleus	kinase	-1.66676			-2.30577	-1.99229
EFNA1	ephrin A1	Plasma Membrane	other	3.08394		2.90913	3.8851	3.26823
EPHA3	EPH receptor A3	Plasma Membrane	kinase							-2.73519			-2.00704
FOXJ1	forkhead box J1	Nucleus	transcription regulator	3.48975			4.19228	3.25871
GNAO1	G protein subunit alpha o1	Plasma Membrane	enzyme	3.22761			3.04789	3.12897					2.54712
ITGB4	integrin subunit beta 4	Plasma Membrane	transmembrane receptor				3.39506
ITPR1	inositol 1,4,5-trisphosphate receptor type 1	Cytoplasm	ion channel	-2.15266			-2.40932					-2.86846
KIF5C	kinesin family member 5C	Cytoplasm	other										1.74178
LASP1	LIM and SH3 protein 1	Cytoplasm	transporter										-1.70659
MAP1A	microtubule associated protein 1A	Cytoplasm	other										2.72121
NDC80	NDC80, kinetochore complex component	Nucleus	other					-2.83551
NEFL	neurofilament, light polypeptide	Cytoplasm	other										2.28808
NEK6	NIMA related kinase 6	Nucleus	kinase	-1.87588			-2.04416	-1.99309
NFIX	nuclear factor I X	Nucleus	transcription regulator	3.02663			3.10829
NR0B1	nuclear receptor subfamily 0 group B member 1	Nucleus	ligand-dependent nuclear receptor						-0.340649
NRP2	neuropilin 2	Plasma Membrane	kinase					-2.63684
PAX2	paired box 2	Nucleus	transcription regulator						2.23994			2.04813
PJA2	praja ring finger ubiquitin ligase 2	Cytoplasm	enzyme	-2.31975			-3.09138	-2.41146	-0.486483	-2.66683	-3.35065	-2.25457
PTPRZ1	protein tyrosine phosphatase, receptor type Z1	Plasma Membrane	phosphatase										2.25993
RAP1B	RAP1B, member of RAS oncogene family	Cytoplasm	enzyme				-2.58812
RBFOX2	RNA binding protein, fox-1 homolog 2	Nucleus	transcription regulator	2.25703		2.71456	2.29639
RTN4R	reticulon 4 receptor	Plasma Membrane	transmembrane receptor				4.13972
STK26	serine/threonine protein kinase 26	Nucleus	kinase	-3.13113			-2.943	-2.98373
TIAM1	T-cell lymphoma invasion and metastasis 1	Cytoplasm	other				2.7496
TMEM67	transmembrane protein 67	Plasma Membrane	other				-2.3719		-0.368
VGF	VGF nerve growth factor inducible	Extracellular Space	growth factor			-2.99088
WIPF1	WAS/WASL interacting protein family member 1	Cytoplasm	other	-2.57025			-3.02375	-2.84197
ACTR2	ARP2 actin related protein 2 homolog	Plasma Membrane	other	-2.31054			-2.86093	-2.4647
ADCY6	adenylate cyclase 6	Plasma Membrane	enzyme	2.24544			2.55832
ADORA2A	adenosine A2a receptor	Plasma Membrane	G-protein coupled receptor			-2.7154							-2.07139
ARPC2	actin related protein 2/3 complex subunit 2	Cytoplasm	other	-2.10026
BASP1	brain abundant membrane attached signal protein 1	Nucleus	transcription regulator			-2.35459
CAP1	adenylate cyclase associated protein 1	Plasma Membrane	other	-1.86777
CCDC88A	coiled-coil domain containing 88A	Cytoplasm	other				-1.95453	-2.20871
CDK11B	cyclin dependent kinase 11B	Nucleus	kinase										2.92991
CDKL5	cyclin dependent kinase like 5	Nucleus	kinase			2.67579
CENPE	centromere protein E	Nucleus	other					-3.27959	-0.478093	-2.7029		-2.84852
CEP70	centrosomal protein 70	Cytoplasm	other	-2.25852	-2.38632		-2.42823	-2.33114
CEP83	centrosomal protein 83	Extracellular Space	other					-2.21559
CIT	citron rho-interacting serine/threonine kinase	Cytoplasm	kinase			-3.27374
CNP	2',3'-cyclic nucleotide 3' phosphodiesterase	Cytoplasm	enzyme											-1.87672
CNR1	cannabinoid receptor 1	Plasma Membrane	G-protein coupled receptor					-3.27669		-1.91323		-1.74682
CRMP1	collapsin response mediator protein 1	Cytoplasm	enzyme	-2.56604		-3.04038		-2.96073					-1.43691
CTSS	cathepsin S	Cytoplasm	peptidase										-1.54525
CXCR1	C-X-C motif chemokine receptor 1	Plasma Membrane	G-protein coupled receptor										-2.48973
DAAM1	dishevelled associated activator of morphogenesis 1	Cytoplasm	other	-2.9439			-2.58567	-3.62994
DCX	doublecortin	Cytoplasm	other										2.2995
DLGAP5	DLG associated protein 5	Nucleus	phosphatase	-2.95907		-3.96479		-2.79884	-0.717069	-3.07504		-3.48149
ECT2	epithelial cell transforming 2	Cytoplasm	other				-2.87591	-2.86481	-0.573188	-3.15126	-3.89566	-3.08386
EGF	epidermal growth factor	Extracellular Space	growth factor										3.61022
ELMO1	engulfment and cell motility 1	Cytoplasm	other										-1.88851
EML4	echinoderm microtubule associated protein like 4	Cytoplasm	other	-1.70575			-1.80294	-2.01895
ENC1	ectodermal-neural cortex 1	Nucleus	peptidase				-1.99203
FBXO5	F-box protein 5	Nucleus	enzyme	-4.01879		-3.90717	-4.02437	-3.69062
FOXC2	forkhead box C2	Nucleus	transcription regulator				2.6354
GNA13	G protein subunit alpha 13	Plasma Membrane	enzyme	-2.16898			-2.47044	-2.41571
HMGB2	high mobility group box 2	Nucleus	transcription regulator			-2.60453			-0.470019			-2.63282
HPRT1	hypoxanthine phosphoribosyltransferase 1	Cytoplasm	enzyme				-2.24033
ID1	inhibitor of DNA binding 1, HLH protein	Nucleus	transcription regulator	2.28509			1.92418	2.57693
KIF18A	kinesin family member 18A	Cytoplasm	enzyme					-3.43776	-0.542902	-2.9002		-2.93977
KIF1BP	KIF1 binding protein	Cytoplasm	enzyme	-2.48635			-2.31906	-2.66345
KIF20B	kinesin family member 20B	Nucleus	enzyme	-3.90021			-3.58511	-4.82983				-2.75579	-1.98215
KIF3A	kinesin family member 3A	Cytoplasm	enzyme				4.83904
LIFR	leukemia inhibitory factor receptor alpha	Plasma Membrane	transmembrane receptor				-2.33084
MAP2	microtubule associated protein 2	Plasma Membrane	other										2.27779
MARCKS	myristoylated alanine rich protein kinase C substrate	Plasma Membrane	other				-1.95608	-2.11713
MARK1	microtubule affinity regulating kinase 1	Cytoplasm	kinase										2.3403
MFN1	mitofusin 1	Cytoplasm	enzyme	-1.80394			-2.02152
MTSS1	MTSS1, I-BAR domain containing	Cytoplasm	other	-2.43675									-2.8998
NCAM1	neural cell adhesion molecule 1	Plasma Membrane	other										1.88201
NEUROD2	neuronal differentiation 2	Nucleus	transcription regulator										2.22959
NTRK3	neurotrophic receptor tyrosine kinase 3	Plasma Membrane	kinase	2.94619		2.65198	3.32671	2.74675
PDGFB	platelet derived growth factor subunit B	Extracellular Space	growth factor	2.31022			2.61064	2.43895
PI4K2B	phosphatidylinositol 4-kinase type 2 beta	Cytoplasm	kinase	-2.86419			-3.26646	-2.40193
POC1B	POC1 centriolar protein B	Cytoplasm	other				-1.86863	-2.09646
PPP2R2C	protein phosphatase 2 regulatory subunit Bgamma	Nucleus	phosphatase										2.99385
PROC	protein C, inactivator of coagulation factors Va and VIIIa	Extracellular Space	peptidase										2.71305
RAB21	RAB21, member RAS oncogene family	Cytoplasm	enzyme										-1.8735
RAD21	RAD21 cohesin complex component	Nucleus	transcription regulator	-3.23923			-3.47202	-3.29331
RGS6	regulator of G-protein signaling 6	Cytoplasm	enzyme	2.78396			2.41126
RNF19A	ring finger protein 19A, RBR E3 ubiquitin protein ligase	Nucleus	enzyme	-2.3536			-2.83859	-2.51706
SEMA3F	semaphorin 3F	Extracellular Space	other	2.24098		2.02988	2.14897	1.98566	1.64565	2.05992
SEMA4A	semaphorin 4A	Plasma Membrane	other			-2.57799
SHH	sonic hedgehog	Extracellular Space	peptidase				2.44065
SLITRK4	SLIT and NTRK like family member 4	Extracellular Space	other										3.02873
SPAG16	sperm associated antigen 16	Cytoplasm	other	-3.47571		-4.4623	-4.27642	-3.66136
STXBP5	syntaxin binding protein 5	Plasma Membrane	other	-1.84872			-2.08013	-2.44013
SYNGAP1	synaptic Ras GTPase activating protein 1	Plasma Membrane	other									1.60347
TMEM237	transmembrane protein 237	Other	other									-1.5644
TRIM9	tripartite motif containing 9	Cytoplasm	enzyme										1.82782
VIP	vasoactive intestinal peptide	Extracellular Space	other										1.75722
Orphan
ACAP2	ArfGAP with coiled-coil, ankyrin repeat and PH domains 2	Nucleus	other	-3.43435			-4.26539	-3.32156
ACE	angiotensin I converting enzyme	Plasma Membrane	peptidase				2.96877
ACKR1	atypical chemokine receptor 1 (Duffy blood group)	Plasma Membrane	G-protein coupled receptor	2.50199			2.56533	2.10125
AGTPBP1	ATP/GTP binding protein 1	Nucleus	peptidase				-2.12658
ARHGAP5	Rho GTPase activating protein 5	Cytoplasm	enzyme						-0.406002			-1.89394
ARHGAP20	Rho GTPase activating protein 20	Cytoplasm	other										-1.5236
ARHGEF9	Cdc42 guanine nucleotide exchange factor 9	Cytoplasm	other										-2.3532
BARHL2	BarH like homeobox 2	Nucleus	transcription regulator	2.56503			3.18175
BCL6B	B-cell CLL/lymphoma 6B	Nucleus	transcription regulator									-2.13985	-1.86348
C16orf45	chromosome 16 open reading frame 45	Other	other											-1.85779
CACNA1F	calcium voltage-gated channel subunit alpha1 F	Plasma Membrane	ion channel				2.37352
CAP1	adenylate cyclase associated protein 1	Plasma Membrane	other	-1.86777
CDC42EP1	CDC42 effector protein 1	Extracellular Space	other				2.17861
CHAMP1	chromosome alignment maintaining phosphoprotein 1	Nucleus	other	-3.09294	-2.73335		-2.87891	-3.11014
CHRNA1	cholinergic receptor nicotinic alpha 1 subunit	Plasma Membrane	transmembrane receptor										2.12769
CNTN4	contactin 4	Plasma Membrane	enzyme										-1.58619
DCX	doublecortin	Cytoplasm	other										2.2995
DGKG	diacylglycerol kinase gamma	Cytoplasm	kinase										2.23891
DNAI2	dynein axonemal intermediate chain 2	Cytoplasm	other	2.84213			2.65546
DSCAM	DS cell adhesion molecule	Plasma Membrane	other										1.63214
ECEL1	endothelin converting enzyme like 1	Plasma Membrane	peptidase						1.80051
EGF	epidermal growth factor	Extracellular Space	growth factor										3.61022
EGR3	early growth response 3	Nucleus	transcription regulator	2.22099			2.31627
ELAVL4	ELAV like RNA binding protein 4	Cytoplasm	other										2.19809
ELMO1	engulfment and cell motility 1	Cytoplasm	other										-1.88851
EVI5L	ecotropic viral integration site 5 like	Other	other				2.59473
FEZF2	FEZ family zinc finger 2	Other	transcription regulator				5.24149
FGD4	FYVE, RhoGEF and PH domain containing 4	Cytoplasm	other										2.06537
FGF7	fibroblast growth factor 7	Extracellular Space	growth factor								-3.25716
Fnbp1l	formin binding protein 1-like	Cytoplasm	other										2.28563
FOXC2	forkhead box C2	Nucleus	transcription regulator				2.6354
FOXJ1	forkhead box J1	Nucleus	transcription regulator	3.48975			4.19228	3.25871
FUT8	fucosyltransferase 8	Cytoplasm	enzyme						-0.450654	-2.5129		-2.70354
GALR2	galanin receptor 2	Plasma Membrane	G-protein coupled receptor									2.14998
GAS2L2	growth arrest specific 2 like 2	Cytoplasm	other										2.58204	2.34848
GNAT1	G protein subunit alpha transducin 1	Plasma Membrane	enzyme	4.74941		2.58277	4.87405	4.39723
GRP	gastrin releasing peptide	Extracellular Space	growth factor	3.07525		3.02822		2.33625					2.40936
HPRT1	hypoxanthine phosphoribosyltransferase 1	Cytoplasm	enzyme				-2.24033
KIRREL3	kin of IRRE like 3 (Drosophila)	Extracellular Space	other	2.60009			2.77266
LCP1	lymphocyte cytosolic protein 1	Cytoplasm	other	-2.28676
LECT2	leukocyte cell derived chemotaxin 2	Extracellular Space	other										3.00638
LIFR	leukemia inhibitory factor receptor alpha	Plasma Membrane	transmembrane receptor				-2.33084
MTSS1	MTSS1, I-BAR domain containing	Cytoplasm	other	-2.43675									-2.8998
MYH4	myosin heavy chain 4	Cytoplasm	enzyme										2.08471
NCAM1	neural cell adhesion molecule 1	Plasma Membrane	other										1.88201
NEU4	neuraminidase 4	Cytoplasm	enzyme										2.80742
NEUROG3	neurogenin 3	Nucleus	transcription regulator										-1.35643
NFIX	nuclear factor I X	Nucleus	transcription regulator	3.02663			3.10829
NR0B1	nuclear receptor subfamily 0 group B member 1	Nucleus	ligand-dependent nuclear receptor						-0.340649
PHACTR1	phosphatase and actin regulator 1	Cytoplasm	other
PON1	paraoxonase 1	Extracellular Space	phosphatase										3.14483
PPP2R2C	protein phosphatase 2 regulatory subunit Bgamma	Nucleus	phosphatase										2.99385
PPP3CA	protein phosphatase 3 catalytic subunit alpha	Cytoplasm	phosphatase				-1.74135
PROC	protein C, inactivator of coagulation factors Va and VIIIa	Extracellular Space	peptidase										2.71305
PRSS12	protease, serine 12	Extracellular Space	peptidase										-1.45811
RAPH1	Ras association (RalGDS/AF-6) and pleckstrin homology domains 1	Plasma Membrane	other										3.44725
RIMS4	regulating synaptic membrane exocytosis 4	Plasma Membrane	other					3.11129
RNF6	ring finger protein 6	Nucleus	transcription regulator					-2.37392
SDK2	sidekick cell adhesion molecule 2	Plasma Membrane	other										1.62588
SHH	sonic hedgehog	Extracellular Space	peptidase				2.44065
SLC12A5	solute carrier family 12 member 5	Plasma Membrane	transporter										2.58338
SLITRK2	SLIT and NTRK like family member 2	Plasma Membrane	other										-1.83873
SLITRK3	SLIT and NTRK like family member 3	Plasma Membrane	other										2.50353
SNX10	sorting nexin 10	Cytoplasm	transporter	-3.59406				-3.90471	-0.604234	-2.57121	-3.42473	-2.72681
SPG11	spastic paraplegia 11 (autosomal recessive)	Cytoplasm	other				-1.72364
STK26	serine/threonine protein kinase 26	Nucleus	kinase	-3.13113			-2.943	-2.98373
STMN4	stathmin 4	Cytoplasm	other			4.46835
TAF1L	TATA-box binding protein associated factor 1 like	Nucleus	transcription regulator			-2.16542
THBS4	thrombospondin 4	Extracellular Space	other										3.45516
TNFRSF21	TNF receptor superfamily member 21	Plasma Membrane	transmembrane receptor				-2.8049					-2.12809
TRDN	triadin	Cytoplasm	other	3.7446	3.32132	3.63629	2.71411	3.64748					3.09922
TRIM9	tripartite motif containing 9	Cytoplasm	enzyme										1.82782
TUBA8	tubulin alpha 8	Cytoplasm	other										2.63015
UHMK1	U2AF homology motif kinase 1	Nucleus	kinase	-2.29284			-2.30231	-2.5625
VIP	vasoactive intestinal peptide	Extracellular Space	other										1.75722
