# Supplementary material for: The responses of lungs and adjacent lymph nodes in responding to Yersinia pestis infection: A transcriptomic study using a non-human primate model
Source: PLoS One. 2019 Feb 21;14(2):e0209592. doi: 10.1371/journal.pone.0209592 (PMC6383991; doi:10.1371/journal.pone.0209592)
Supplement: S4 Table — (XLSX) [file pone.0209592.s010.xlsx]

## Sheet: Table S4
S4 Table. Gene list linked to other relevant networks mined from three organs of interest
Submandibular LN		Lungs		Mediastinal LN
TLR signal		TLR signal		Immune response
IL18		IL18		ANGPT1
IL36G		IL36A		CD84
IL36RN		LY96		CXCL10
MAP2K4		TLR5		CXCL11
MAP3K1		TLR6		CXCL9
MAP3K7		TLR8		CYLD
MAPK1		UBD		IL6R
MAPK12				IL6ST
TAB2		NKkB signal		PPARG
TLR4		ATM		PTGER3
TLR5		AZI2		RAB27A
TLR8		IL18		REL
TRAF1		IL36A		STAT1
UBD		PELI1		TRNT1
		PRKACB		VEGFC
NKkB signal		PRKCB
β-TrCP		TLR5		Apoptosis
A20		TLR6		ADAM12
ABIN-1		TLR8		ANGPT1
AKT		TNFRSF17		apoptosis
BAFF				ARC
Bcl10		Immune response		ARL6IP5
Bcl10-Card10-Malt1		ADAMTS12		ATG10
BIMP1		ADORA2A		BCL6B
BMP2/4		AIRE		BUB1
BR3		ALOX15		CAPRIN1
CARD11		ANGPT1		CCNA2
Caspase8		ANGPT2		CCNB1
CBP/p300		ARID5B		CCNG1
CD40		ART3		CD164
CD40L		ASAP2		CDK1
Chuk-Ikbkb-Ikbkg		ATM		CENPE
CK2		BBS12		CHMP5
Cot		BECN1		CKAP2
EGF		BIRC3		CNR1
FADD		BTLA		COMMD3-BMI1
GH		CALCB		CREM
GSK-3β		CASP1		CYLD
HDAC1/2		CAV1		DAPK2
IκB		CCL13		DDIAS
IKKα		CCL19		ECEL1
IKKβ		CCL2		ECT2
IKKγ		CCL20		EIF2S1
IL-1		CD2		EIF3I
IL-1R/TLR		CD200		FBXW7
		CD200R1		FGL2
Immune response		CD247		FZD2
IRAK1/4		CD27		GLIPR1
IRAK-M		CD38		GPM6B
JNK1		CD48		HMGN5
LCK		CD8A		HMMR
LTA		CD99L2		HPGD
LTBR		CHRM3		IKZF3
MALT1		CLC		IL6ST
MEKK1		CLEC1B		KAT2B
MEKK3/NIK		CR2		KIF18A
MKK6/7		CRHBP		MAD2L1
MYD88		CTSS		MAP3K10
NAK		CTSV		MAP3K2
NAP1		CXCL11		MEF2C
NF-κB p50/p52		CXCL12		MELK
NF-κB1		CXCL13		MIB1
NF-κB2 p100		CXCR1		MTMR9
NfkB-RelA		CYLD		MYO6
NfkB2(p52)-RelB		CYP1B1		necrosis
NGF		CYSLTR1		OXR1
NIK		DCK		PAFAH1B2
p65/RelA		DGKB		PAX2
PELI1		DIAPH2		PDCD10
PI3K		DKC1		PHIP
PKAc		DLG1		PI3
PKC(β,θ)		DUSP10		PIK3CB
PKCζ		EDNRB		PLSCR1
PKR		EED		PPARG
PLCγ2		EFNB3		PPP1CC
Raf		EGF		PPP1R1B
RANKL		ELMO1		PTTG1
Ras		ENPP2		RAB27A
RelB		EPHA4		RACGAP1
RIP		ERG		RAP1A
TAB1		ESR2		RASGRP1
TAB2/3		ETS1		RBBP6
TAK1		EZH2		RBPJ
TANK		FAN1		REST
TCR		FASLG		SEMA3A
TGF-α		FGF3		SEMA3F
TIRAP		FGF7		SERPINI1
TNF-α		FLI1		SLC25A24
TNFR		FN1		SLC39A10
TRADD		FOXJ1		SLCO1B3
TRAF2/3/5		FOXO3		SLK
TRAF5/6		FUT8		STAT1
TRAF2		FYB		SUB1
TRAF6		GAD2		SUMO1
TTRAP		GADD45G		TAF9B
UBE2N		GAST		TBL1XR1
Ube2n-Ube2v1		GDF15		TFB1M
UBE2V1		GIT2		THRB
Zap70		GNAI3		TIA1
ACHE		GNAO1		TMEM123
ACKR1		GNAQ		TMEM14A
AP3B1		GPR17		TMX1
ARG1		GPR18		TNS4
B2M		GPR183		TOP2A
BCL2A1		GRP		TTK
BIRC5		GZMA		TWIST2
BLNK		HCST		TXK
CALCB		HDC		UBE2V2
CBFB		HILPDA		VEGFC
CCR6		HIST1H3F		XRCC4
CD151		HMGB1		YME1L1
CD2		HPGD		ZMAT3
CD38		HRH3
CD5		ICOS
CD69		ID2
CD84		IFNA14
CDH17		IFNA8
CEBPE		IFNGR1
CLCF1		IKZF1
COMMD3-BMI1		IL18
CSF3		IL19
CTR9		IL36A
CTSG		IL37
CXCL10		IL6R
CXCL11		IL6ST
CXCL13		IMPDH2
CXCL9		ISG15
CYLD		ITGA1
DCLRE1C		ITGA4
DEFB1		ITGAV
DEK		ITGB1
DLG1		ITK
DLK1		JAK2
DOCK8		JCHAIN
EBF1		KCNA3
EED		KIF2A
EFNA1		KLRB1
EGR2		KLRC1
EGR3		Klrk1
ELF1		LCP2
EPHB1		LHCGR
EXO1		LIPA
EZH2		LRP2
FAM65B		LY75
FCMR		LY96
FKBP1A		MDM2
FLI1		MEF2C
FLT3		MMP12
FOXN1		NFYA
Foxp1		NPM1
FYB		NPY1R
GADD45B		NR4A1
GATA4		NR5A2
GNA13		NRG4
GPR183		OLFM4
GREM1		P2RX7
H2AFX		PELI1
HELLS		PF4
HIF1A		PGLYRP2
HMGB1		PIM1
HOXA9		PLA2G10
HSP90AA1		PLA2G4A
ID1		PLA2G7
ID2		PLAU
IFNGR2		PML
IHH		PON1
IKZF1		POSTN
IKZF3		PPARD
IL18		PPARG
IL6ST		PPM1D
IL7R		PRDM1
IRF1		PRF1
ITGA4		PRKCB
ITK		PROC
JCHAIN		PSEN1
KCNA3		PTAFR
KIT		PTGDR
LCP1		PTGER3
LCP2		PTN
LGALS3		PTPN22
LY75		RAB8B
LYN		RGS1
MAD1L1		RICTOR
MAG		SALL4
MAP2K4		SAMSN1
MAP3K1		SCG2
MAP3K2		SCTR
MAP3K7		SELE
MAPK1		SGMS1
MDM2		SIGLEC9
MEF2C		SIRT1
MIB1		SLC11A1
MSH6		SLC1A5
MYCN		SLC33A1
NKX2-3		SNCA
NOTCH1		STAT1
NPM1		STAT4
NPPA		STK4
NR4A1		SWAP70
OCLN		TAC1
PAG1		THBS4
PIK3CA		TLR5
PIK3CB		TLR6
PLCG2		TLR8
PLG		TNF
PLP1		TNFSF10
PPP2R3C		TNFSF8
PPP3CA		TOP2A
PRKDC		TRIM23
PSTPIP1		TRNT1
PTGER1		TRPM2
PTGER4		TYRP1
PTTG1		VCAM1
RASGRP1		VDR
RASGRP3		VIP
RASGRP4		WIPF1
RASSF5		WNT5A
REL		XRCC4
RGS1		ZBTB16
RICTOR
RIPK2		Apoptosis
ROCK1		ABCG2
SAMSN1		ACVR1C
SASH3		ADAMTS12
SATB1		ADNP
SELE		ADORA2A
SH3KBP1		ADRBK1
SHCBP1		ALOX15
SHH		APH1A
SKP2		AQR
SLC39A10		ARC
SMARCE1		ARHGAP35
SMURF2		ATAD2
SOS2		ATF1
SP3		ATM
STAT1		ATRX
SYK		AZI2
TAB2		BARHL1
TBK1		BBS12
TCF12		BECN1
TDP2		BIRC3
TGFBR1		BMP2
TGFBR2		BMP5
TLR4		BOLL
TLR5		BUB1B
TLR9		CAPRIN1
TNFRSF13C		CASP1
TNFRSF1A		CCL2
TNFSF13B		CCL19
TNFSF4		CCNB1
TOX		CD2
VCAM1		CD48
VPREB1		CD247
WDR44		CD8A
WIPF1		CDC7
XRCC5		CDC73
		CDK1
Apoptosis		CDKN3
A2M		CENPA
ABCE1		CENPE
ACE		CGA
ACHE		CHEK1
ACSM5		CIDEA
ADAM12		CNR1
ADCY6		COL25A1
ADORA2A		CR2
AGO3		CREM
AIFM3		CRHR1
ALDH1A2		CTSV
ALDH1L1		CUL3
AMH		CWC15
ANXA4		CYLD
API5		CYP1B1
AQP7		DACH1
ARG1		DIRAS3
ARHGAP1		DKK1
ARL6IP5		DPH5
ARSB		DSG2
ASTN1		DUSP10
ATAD2		EAF2
ATF1		ECE1
ATG10		EDNRB
ATP6AP2		EEF1E1
ATR		EGF
ATRX		EIF2A
AURKA		EIF4E
AURKB		EPG5
AVP		EPHA4
AZI2		ERG
B2M		EZH2
BACH1		FAM134B
BARD1		FASLG
BASP1		FAU
BCL2A1		FBXL5
BIRC2		FBXO5
BIRC5		FBXO11
BLNK		FLI1
BMP1		Folh1
BMPR1A		FOXN4
BRF1		FOXO3
BTG1		FZR1
BUB1		G2E3
C1GALT1		GABPB1
CACNA1F		GADD45G
CALCB		GLIPR1
CAMK2D		GMNN
CAPRIN1		GNAO1
CARD14		GNAQ
CASP4		GPR18
CASP8AP2		GRIN2A
CAV3		GRM1
CBFB		GUCA2B
CCAR1		GZMA
CCDC8		HAS2
CCDC88A		HCST
CCKBR		HFE
CCNA1		HK2
CCNA2		HLA-E
CCNB1		HMGB1
CCNG1		HMGN5
CD151		HNRNPC
CD164		HOXA11
CD2		HPGD
CD2AP		HTR2B
CD38		ICOS
CD5		ID2
CD69		IFIT3
CDC34		IFNGR1
CDC45		IGF1R
CDC7		IKZF1
CDCP1		IL18
CDH11		IL19
CDIP1		IL6ST
CDK1		IMPDH2
CDK6		INHA
CDKN3		INSL6
CEBPA		ITGA1
CEBPE		ITGA4
CENPA		ITGAV
CENPE		ITGB1
CENPF		ITGB3BP
CERS6		ITK
CFH		JAK2
CHMP5		JMJD1C
CHTF18		KCNB1
CIT		KCND2
CKAP2		KCNJ6
CLCF1		KIF18A
CNKSR1		KLRB1
CNR1		Klrk1
COL18A1		LHCGR
COMMD3-BMI1		LIN7C
COPS5		LIPA
COX5A		MAP1B
CRABP2		MAPK10
CREM		MEF2C
CRLF1		MEOX2
CSE1L		NDC80
CSF3		NEK7
CSHL1		NEUROG1
CSNK1A1		NFYA
CTSG		NLRP5
CUL1		NR4A1
CUL4A		NRG4
CUL4B		NT5C1B
CWC15		NTS
CXCL10		NUP62
CYFIP2		PACS2
CYLD		PALB2
CYP2J2		PARK2
DAP		PDE9A
DAPK2		PEG3
DCLRE1C		PEG10
DDIAS		PITX2
DDX47		PLA2G7
DDX5		PLK4
DEFB1		PML
DGKD		PPARD
DHRS2		PPARG
DHX9		PPM1D
DLG4		PRDM1
DOCK8		PRF1
DPH7		PRKCB
DSG2		PRKD3
E2F7		PROC
E2F8		PSEN1
EBAG9		PTHLH
EBF1		PTN
ECT2		PTPN22
EEF1A1		RACGAP1
EEF1E1		RASGRP1
EFNA1		RECQL
EGLN3		REST
EGR2		RHOH
EGR3		RICTOR
EHD3		RPS6KA5
EI24		SALL1
EIF2A		SCARB2
EIF2AK1		SELE
EIF2AK3		SERPINB4
EIF3H		SF3B6
EIF4E		SGMS1
EIF4G2		SH3GL2
ENC1		SH3GLB1
EPHB6		SHQ1
EXO1		SIRT1
EZH2		SKIL
FBLN1		SLC19A3
FBXO5		SLC31A1
FCMR		SLC39A10
FGFR4		SLC4A7
FGL2		SNCA
FKBP1A		SNRK
FLI1		SOX10
FLT3		SSTR2
FOXC2		ST8SIA4
Foxp1		STAT2
G2E3		STAT4
GABPB1		STIM2
GADD45B		SULF1
GAST		SUPV3L1
GATA4		SWAP70
GDF5		TAF9B
GFRA3		TBC1D15
GMCL1		TEX11
GMNN		TFAM
GNA11		TFAP2C
GNA13		TFB1M
GNAO1		TLR6
GNAT1		TMF1
GNPNAT1		TMX1
GPR18		TNF
GREM1		TNFAIP8
GRIA2		TNFRSF17
GRN		TNFSF8
GSTZ1		TNFSF10
GUCA2A		TOP2A
GUCA2B		TPM3
H1FNT		TPX2
H2AFX		TRPC1
HAT1		TTF1
HAUS1		TYRP1
HELLS		UBD
HIF1A		UBE2V2
HLTF		UCP1
HMGB1		UHRF2
HMGCR		UPF1
HMGN5		VIP
HMMR		VPS13A
HNRNPC		WEE1
HNRNPK		XDH
HOXA5		XRCC4
HOXA9		ZBTB16
HOXB13		ZNF346
HSP90AA1
HSPA8
HSPB6
HSPH1
HUS1
ID1
ID2
IFIH1
IHH
IKZF1
IKZF3
IL18
IL6ST
IL7R
ING1
IRF1
ITGA4
ITGB4
ITIH4
ITK
ITPR1
IVNS1ABP
JMJD1C
KAT2B
KCNA3
KCNH2
KCNJ1
KCNRG
KDM2B
KHDRBS1
KIF18A
KIF1B
KIF3A
KISS1
KIT
KMT2A
KMT2B
KPNA2
KRT14
LANCL2
LDOC1
LGALS3
LGMN
LGR5
LHX4
LIG1
LIMS1
LIN7C
LIPA
LMNA
LRP2
LUM
LYN
MAD1L1
MAD2L1
MAP1B
MAP2K4
MAP3K1
MAP3K2
MAP3K7
MAPK1
MAPK12
MCM2
MCOLN3
MDM2
MEF2C
MELK
MEOX2
MFN1
MIB1
MRPS30
MSH6
MTDH
MTMR9
MTPN
MYCN
MYO6
MYOD1
NAA16
NAE1
NAT8B
NCEH1
NCK1
NCOA4
NDC80
NDEL1
NEK1
NEK6
NEK7
NLRC4
NOTCH1
NOX1
NPM1
NPPA
NR4A1
NRGN
NTRK3
NUF2
NUMB
OCLN
PACS2
PAFAH1B2
PARD3
PAX3
PBX3
PCNA
PDCD10
PDCD4
PDGFB
PF4
PHIP
PIAS3
PIDD1
PIK3CA
PIK3CB
PITPNA
PKN2
PLAC8
PLCG2
PLG
PLP1
PLS1
PLSCR1
PMAIP1
PML
POT1
PPM1A
PPP1CC
PPP1R11
PPP1R1B
PPP3CA
PPP3R1
PPT1
PRKAA1
PRKAR1A
PRKD3
PRKDC
PRMT1
PSMB1
PSMD10
PTCRA
PTGER1
PTGER4
PTN
PTTG1
PUM1
PXN
RAB27A
RACGAP1
RAD21
RAP1B
RASA1
RASGRP1
RASSF5
RAX
RB1CC1
RBBP4
RBBP6
REL
REST
RET
RGS4
RGS6
RICTOR
RIPK2
ROCK1
RPS6KA5
RRAS2
RRM1
RRM2
RTN1
RTN4R
S1PR4
SATB1
SEC61G
SELENOF
SEMA3A
SEMA3F
SEMA4A
SENP8
SET
SETX
SF3B1
SF3B6
SGPP1
SH3KBP1
SHH
SIAH1
Sik1
SIRT1
SKP2
SLC39A10
SLC39A6
SLC46A1
SLK
SMAD6
SMARCB1
SMARCE1
SNX33
SOAT1
SORBS2
SPAG16
SPINK7
SRPK2
ST8SIA4
STAT1
STK26
SUB1
SUMO1
SUPV3L1
SYK
TAB2
TAF9B
TAX1BP1
TBK1
TBL1XR1
TBX4
TBX5
TCF12
TDP2
TFAM
TFB1M
TFDP1
TFRC
TGFA
TGFBR1
TGFBR2
THOC1
TIA1
TIAM1
TIGAR
TINAG
TK1
TLR4
TLR9
TLX1
TNFRSF1A
TNFRSF21
TNFSF13B
TNIP1
TNNI3
TOP2A
TOP2B
TOPBP1
TOX
TP63
TP73
TPX2
TRAF1
TRAIP
TRIM29
TRIM32
TRPM2
TTK
TYR
UBA2
UBA3
UBD
UIMC1
UPF1
URI1
USP10
USP12
VASH2
WDR26
WDR48
WEE1
XRCC4
XRCC5
YBX3
YME1L1
YWHAB
ZFAND5
ZFAND6
ZFR
ZMAT3
